# Supplementary material for: Improving the Luminescence Performance of Monolayer MoS2 by Doping Multiple Metal Elements with CVT Method
Source: Nanomaterials (Basel). 2023 Sep 8;13(18):2520. doi: 10.3390/nano13182520 (PMC10535582; doi:10.3390/nano13182520)
Supplement: Supplementary file 1 [file nanomaterials-13-02520-s001.zip]

Archive with 1 entries (1 files):
- nanomaterials-2547623-SI.pdf
